# Supplementary material for: Ultra-Thin Terahertz Deflection Device Based on Laser Direct Writing Graphene Oxide Paper
Source: Micromachines (Basel). 2022 Apr 28;13(5):686. doi: 10.3390/mi13050686 (PMC9147944; doi:10.3390/mi13050686)
Supplement: Supplementary file 1 [file micromachines-13-00686-s001.zip]

Archive with 3 entries (3 files):
- Video S1-Fixed GO paper for multiple laser direct writing processing.mp4
- Video S2-Without fixed GO paper for multiple laser direct writing processing.mp4
- Video S3-FZP preparation on GO paper by laser direct writing technology.mp4
